# Supplementary material for: Uncovering Hidden Prognostic Patterns in Colorectal Cancer Histology Using Unsupervised Learning: A Computational Pathology Study
Source: Bioengineering (Basel). 2026 Mar 13;13(3):334. doi: 10.3390/bioengineering13030334 (PMC13024107; doi:10.3390/bioengineering13030334)
Supplement: Supplementary file 1 [file bioengineering-13-00334-s001.zip]

Archive with 2 entries (2 files):
- Supplementary tables.xlsx
- Supplementary Figures.pdf
