# Supplementary material for: Uncovering Hidden Prognostic Patterns in Colorectal Cancer Histology Using Unsupervised Learning: A Computational Pathology Study
Source: Bioengineering (Basel). 2026 Mar 13;13(3):334. doi: 10.3390/bioengineering13030334 (PMC13024107; doi:10.3390/bioengineering13030334)
Supplement: Supplementary file 1 [file bioengineering-13-00334-s001.zip › Supplementary tables.xlsx]

## Sheet: Table S1
Table S1. Distribution of histomorphological clusters in the XYH‑T and XYH‑PV sets.
Cluster	XYH‑T set		XYH‑PV set
	Occurrence	Non-occurrence	Occurrence	Non-occurrence
Cluster0	185	286	2046	481
Cluster1	97	374	1931	596
Cluster10	256	215	2045	482
Cluster11	299	172	2320	207
Cluster12	299	172	2400	127
Cluster13	274	197	1451	1076
Cluster14	185	286	2167	360
Cluster15	179	292	2393	134
Cluster16	218	253	1930	597
Cluster17	206	265	2103	424
Cluster18	121	350	2275	252
Cluster19	257	214	1398	1129
Cluster2	347	124	2227	300
Cluster20	118	353	2063	464
Cluster21	219	252	2309	218
Cluster22	294	177	2381	146
Cluster23	236	235	2453	74
Cluster24	235	236	2017	510
Cluster25	213	258	1998	529
Cluster26	235	236	2299	228
Cluster27	149	322	1890	637
Cluster28	215	256	2282	245
Cluster29	197	274	2102	425
Cluster3	212	259	1683	844
Cluster4	280	191	2254	273
Cluster5	294	177	2404	123
Cluster6	219	252	2262	265
Cluster7	269	202	2442	85
Cluster8	186	285	2013	514
Cluster9	179	292	1970	557
